# Supplementary material for: Rational Design, Synthesis, and In Vitro Activity of Heterocyclic Gamma-Butyrobetaines as Potential Carnitine Acetyltransferase Inhibitors
Source: Molecules. 2025 Feb 6;30(3):735. doi: 10.3390/molecules30030735 (PMC11820905; doi:10.3390/molecules30030735)
Supplement: Supplementary file 1 [file molecules-30-00735-s001.zip]

Archive with 20 entries (20 files):
- DMAP-ester.mol
- DMAP-GBB.mol
- i-qui-ester.mol
- i-qui-GBB.mol
- MeGBB.mol
- MeGBB-ester.mol
- Meldonium.mol
- Mim-ester.mol
- Mim-GBB.mol
- Morph-ester.mol
- Morph-GBB.mol
- Pip-ester.mol
- Pip-GBB.mol
- Pyr-ester.mol
- Pyr-GBB.mol
- Pyrr-ester.mol
- Pyrr-GBB.mol
- Qui-ester.mol
- Qui-GBB.mol
- Supplementary Materials_v4.pdf
