# Supplementary material for: Rational Design, Synthesis, and In Vitro Activity of Heterocyclic Gamma-Butyrobetaines as Potential Carnitine Acetyltransferase Inhibitors
Source: Molecules. 2025 Feb 6;30(3):735. doi: 10.3390/molecules30030735 (PMC11820905; doi:10.3390/molecules30030735)
Supplement: Supplementary file 1 [file molecules-30-00735-s001.zip › DMAP-ester.mol]

Pyr-ester.mol
  ChemDraw12112411512D

  0  0  0     0  0              0 V3000
M  V30 BEGIN CTAB
M  V30 COUNTS 18 17 0 0 0
M  V30 BEGIN ATOM
M  V30 1 Br 1.468392 1.154463 0.000000 0 CHG=-1
M  V30 2 N -0.991407 0.368047 0.000000 0 CHG=1
M  V30 3 C -0.205069 0.608004 0.000000 0
M  V30 4 C 0.395909 0.046994 0.000000 0
M  V30 5 C 1.182247 0.286951 0.000000 0
M  V30 6 C 1.783224 -0.274059 0.000000 0
M  V30 7 O 2.569563 -0.034102 0.000000 0
M  V30 8 O 1.597865 -1.075027 0.000000 0
M  V30 9 C 3.170541 -0.595112 0.000000 0
M  V30 10 C 3.956879 -0.355155 0.000000 0
M  V30 11 C -1.594480 0.931012 0.000000 0
M  V30 12 C -2.383557 0.690219 0.000000 0
M  V30 13 C -2.569564 -0.113538 0.000000 0
M  V30 14 C -1.966491 -0.676503 0.000000 0
M  V30 15 C -1.177414 -0.435710 0.000000 0
M  V30 16 N -3.355901 -0.353495 0.000000 0
M  V30 17 C -3.541262 -1.154463 0.000000 0
M  V30 18 C -3.956879 0.207515 0.000000 0
M  V30 END ATOM
M  V30 BEGIN BOND
M  V30 1 1 2 3
M  V30 2 1 3 4
M  V30 3 1 4 5
M  V30 4 1 5 6
M  V30 5 1 6 7
M  V30 6 2 6 8
M  V30 7 1 7 9
M  V30 8 1 9 10
M  V30 9 2 2 11
M  V30 10 1 11 12
M  V30 11 2 12 13
M  V30 12 1 13 14
M  V30 13 2 14 15
M  V30 14 1 15 2
M  V30 15 1 13 16
M  V30 16 1 16 17
M  V30 17 1 16 18
M  V30 END BOND
M  V30 END CTAB
M  END
