# Supplementary material for: Rational Design, Synthesis, and In Vitro Activity of Heterocyclic Gamma-Butyrobetaines as Potential Carnitine Acetyltransferase Inhibitors
Source: Molecules. 2025 Feb 6;30(3):735. doi: 10.3390/molecules30030735 (PMC11820905; doi:10.3390/molecules30030735)
Supplement: Supplementary file 1 [file molecules-30-00735-s001.zip › DMAP-GBB.mol]

DMAP-GBB.cdx
  ChemDraw12102416362D

  0  0  0     0  0              0 V3000
M  V30 BEGIN CTAB
M  V30 COUNTS 15 15 1 0 0
M  V30 BEGIN ATOM
M  V30 1 N -0.331500 -0.041270 0.000000 0 CHG=1
M  V30 2 C 0.382970 0.371230 0.000000 0
M  V30 3 C 1.097441 -0.041270 0.000000 0
M  V30 4 C 1.811912 0.371230 0.000000 0
M  V30 5 C -0.708946 0.760259 0.000000 0
M  V30 6 C -1.533192 0.795528 0.000000 0
M  V30 7 C -1.975859 0.099345 0.000000 0
M  V30 8 C -1.594281 -0.632107 0.000000 0
M  V30 9 C -0.770035 -0.667377 0.000000 0
M  V30 10 N -2.797243 0.134492 0.000000 0
M  V30 11 C -3.238374 -0.559273 0.000000 0
M  V30 12 C -3.177498 0.863405 0.000000 0
M  V30 13 C 2.526383 -0.041270 0.000000 0
M  V30 14 O 3.238374 0.369798 0.000000 0
M  V30 15 O 2.526383 -0.863405 0.000000 0 CHG=-1
M  V30 END ATOM
M  V30 BEGIN BOND
M  V30 1 1 1 2
M  V30 2 1 2 3
M  V30 3 1 3 4
M  V30 4 2 1 5
M  V30 5 1 5 6
M  V30 6 2 6 7
M  V30 7 1 7 8
M  V30 8 2 8 9
M  V30 9 1 9 1
M  V30 10 1 7 10
M  V30 11 1 10 11
M  V30 12 1 10 12
M  V30 13 1 4 13
M  V30 14 2 13 14
M  V30 15 1 13 15
M  V30 END BOND
M  V30 BEGIN SGROUP
M  V30 1 SUP 1 ATOMS=(3 13 14 15) XBONDS=(1 13) LABEL=COO CSTATE=(4 13 -
M  V30 -0.714471 0.412500 0) SAP=(4 13 4 Al)
M  V30 END SGROUP
M  V30 END CTAB
M  END
