# Supplementary material for: Rational Design, Synthesis, and In Vitro Activity of Heterocyclic Gamma-Butyrobetaines as Potential Carnitine Acetyltransferase Inhibitors
Source: Molecules. 2025 Feb 6;30(3):735. doi: 10.3390/molecules30030735 (PMC11820905; doi:10.3390/molecules30030735)
Supplement: Supplementary file 1 [file molecules-30-00735-s001.zip › i-qui-ester.mol]

DMAP-ester.mol
  ChemDraw12112411512D

  0  0  0     0  0              0 V3000
M  V30 BEGIN CTAB
M  V30 COUNTS 19 19 0 0 0
M  V30 BEGIN ATOM
M  V30 1 Br 1.470809 1.065384 0.000000 0 CHG=-1
M  V30 2 N -0.988991 0.278968 0.000000 0 CHG=1
M  V30 3 C -0.202652 0.518925 0.000000 0
M  V30 4 C 0.398326 -0.042085 0.000000 0
M  V30 5 C 1.184663 0.197872 0.000000 0
M  V30 6 C 1.785641 -0.363138 0.000000 0
M  V30 7 O 2.571980 -0.123181 0.000000 0
M  V30 8 O 1.600282 -1.164106 0.000000 0
M  V30 9 C 3.172957 -0.684191 0.000000 0
M  V30 10 C 3.959296 -0.444234 0.000000 0
M  V30 11 C -1.592063 0.841933 0.000000 0
M  V30 12 C -2.381140 0.601141 0.000000 0
M  V30 13 C -2.567147 -0.202617 0.000000 0
M  V30 14 C -1.964074 -0.765582 0.000000 0
M  V30 15 C -1.174997 -0.524789 0.000000 0
M  V30 16 C -2.984212 1.164106 0.000000 0
M  V30 17 C -3.773290 0.923313 0.000000 0
M  V30 18 C -3.959296 0.119555 0.000000 0
M  V30 19 C -3.356224 -0.443410 0.000000 0
M  V30 END ATOM
M  V30 BEGIN BOND
M  V30 1 1 2 3
M  V30 2 1 3 4
M  V30 3 1 4 5
M  V30 4 1 5 6
M  V30 5 1 6 7
M  V30 6 2 6 8
M  V30 7 1 7 9
M  V30 8 1 9 10
M  V30 9 2 2 11
M  V30 10 1 11 12
M  V30 11 2 12 13
M  V30 12 1 13 14
M  V30 13 2 14 15
M  V30 14 1 15 2
M  V30 15 1 12 16
M  V30 16 2 16 17
M  V30 17 1 17 18
M  V30 18 2 18 19
M  V30 19 1 19 13
M  V30 END BOND
M  V30 END CTAB
M  END
