# Supplementary material for: Rational Design, Synthesis, and In Vitro Activity of Heterocyclic Gamma-Butyrobetaines as Potential Carnitine Acetyltransferase Inhibitors
Source: Molecules. 2025 Feb 6;30(3):735. doi: 10.3390/molecules30030735 (PMC11820905; doi:10.3390/molecules30030735)
Supplement: Supplementary file 1 [file molecules-30-00735-s001.zip › i-qui-GBB.mol]

i-qui-GBB.cdx
  ChemDraw12102416362D

  0  0  0     0  0              0 V3000
M  V30 BEGIN CTAB
M  V30 COUNTS 16 17 1 0 0
M  V30 BEGIN ATOM
M  V30 1 N -0.355124 -0.414487 0.000000 0 CHG=1
M  V30 2 C 0.356135 -0.826820 0.000000 0
M  V30 3 C -0.353659 0.410512 0.000000 0
M  V30 4 C -1.067396 0.824281 0.000000 0
M  V30 5 C -1.782598 0.413051 0.000000 0
M  V30 6 C -1.784064 -0.411948 0.000000 0
M  V30 7 C -1.070327 -0.825716 0.000000 0
M  V30 8 C -2.496334 0.826820 0.000000 0
M  V30 9 C -3.211537 0.415590 0.000000 0
M  V30 10 C -3.185436 -0.408536 0.000000 0
M  V30 11 C -2.444131 -0.821431 0.000000 0
M  V30 12 C 1.070605 -0.414320 0.000000 0
M  V30 13 C 1.785076 -0.826820 0.000000 0
M  V30 14 C 2.499547 -0.414320 0.000000 0
M  V30 15 O 2.499547 0.407816 0.000000 0
M  V30 16 O 3.211537 -0.825387 0.000000 0 CHG=-1
M  V30 END ATOM
M  V30 BEGIN BOND
M  V30 1 1 1 2
M  V30 2 2 1 3
M  V30 3 1 3 4
M  V30 4 2 4 5
M  V30 5 1 5 6
M  V30 6 2 6 7
M  V30 7 1 7 1
M  V30 8 1 5 8
M  V30 9 2 8 9
M  V30 10 1 9 10
M  V30 11 2 10 11
M  V30 12 1 11 6
M  V30 13 1 2 12
M  V30 14 1 12 13
M  V30 15 1 13 14
M  V30 16 2 14 15
M  V30 17 1 14 16
M  V30 END BOND
M  V30 BEGIN SGROUP
M  V30 1 SUP 1 ATOMS=(3 14 15 16) XBONDS=(1 15) LABEL=COO CSTATE=(4 15 -
M  V30 -0.714471 -0.412500 0) SAP=(4 14 13 Al)
M  V30 END SGROUP
M  V30 END CTAB
M  END
