# Supplementary material for: Rational Design, Synthesis, and In Vitro Activity of Heterocyclic Gamma-Butyrobetaines as Potential Carnitine Acetyltransferase Inhibitors
Source: Molecules. 2025 Feb 6;30(3):735. doi: 10.3390/molecules30030735 (PMC11820905; doi:10.3390/molecules30030735)
Supplement: Supplementary file 1 [file molecules-30-00735-s001.zip › MeGBB.mol]

MeGBB.cdx
  ChemDraw12102416362D

  0  0  0     0  0              0 V3000
M  V30 BEGIN CTAB
M  V30 COUNTS 11 10 1 0 0
M  V30 BEGIN ATOM
M  V30 1 N -1.093294 0.058641 0.000000 0 CHG=1
M  V30 2 C -1.517277 0.766359 0.000000 0
M  V30 3 C -1.093294 -0.766359 0.000000 0
M  V30 4 C -1.885714 -0.160400 0.000000 0
M  V30 5 C -0.378824 0.471141 0.000000 0
M  V30 6 C 0.335647 0.058641 0.000000 0
M  V30 7 C 1.047637 0.469709 0.000000 0
M  V30 8 C -2.471619 0.416336 0.000000 0
M  V30 9 C 1.759628 0.058641 0.000000 0
M  V30 10 O 2.471619 0.469709 0.000000 0
M  V30 11 O 1.759628 -0.763494 0.000000 0 CHG=-1
M  V30 END ATOM
M  V30 BEGIN BOND
M  V30 1 1 1 2
M  V30 2 1 1 3
M  V30 3 1 1 4
M  V30 4 1 1 5
M  V30 5 1 5 6
M  V30 6 1 6 7
M  V30 7 1 4 8
M  V30 8 1 7 9
M  V30 9 2 9 10
M  V30 10 1 9 11
M  V30 END BOND
M  V30 BEGIN SGROUP
M  V30 1 SUP 1 ATOMS=(3 9 10 11) XBONDS=(1 8) LABEL=COO CSTATE=(4 8 -0.711991 -
M  V30 0.411068 0) SAP=(4 9 7 Al)
M  V30 END SGROUP
M  V30 END CTAB
M  END
