# Supplementary material for: Rational Design, Synthesis, and In Vitro Activity of Heterocyclic Gamma-Butyrobetaines as Potential Carnitine Acetyltransferase Inhibitors
Source: Molecules. 2025 Feb 6;30(3):735. doi: 10.3390/molecules30030735 (PMC11820905; doi:10.3390/molecules30030735)
Supplement: Supplementary file 1 [file molecules-30-00735-s001.zip › MeGBB-ester.mol]

MeGBB-ester.cdx
  ChemDraw12102416372D

  0  0  0     0  0              0 V3000
M  V30 BEGIN CTAB
M  V30 COUNTS 14 12 0 0 0
M  V30 BEGIN ATOM
M  V30 1 N -1.806525 0.049367 0.000000 0 CHG=1
M  V30 2 C -2.230508 0.757085 0.000000 0
M  V30 3 C -1.806525 -0.775633 0.000000 0
M  V30 4 C -2.598944 -0.169673 0.000000 0
M  V30 5 C -1.092055 0.461867 0.000000 0
M  V30 6 C -0.377584 0.049367 0.000000 0
M  V30 7 C 0.334407 0.460436 0.000000 0
M  V30 8 C 1.046398 0.049367 0.000000 0
M  V30 9 C -3.184849 0.407062 0.000000 0
M  V30 10 O 1.046398 -0.772768 0.000000 0
M  V30 11 O 1.758388 0.460436 0.000000 0
M  V30 12 C 2.472858 0.047936 0.000000 0
M  V30 13 C 3.184849 0.459004 0.000000 0
M  V30 14 Br -0.431953 0.775633 0.000000 0 CHG=-1
M  V30 END ATOM
M  V30 BEGIN BOND
M  V30 1 1 1 2
M  V30 2 1 1 3
M  V30 3 1 1 4
M  V30 4 1 1 5
M  V30 5 1 5 6
M  V30 6 1 6 7
M  V30 7 1 7 8
M  V30 8 1 4 9
M  V30 9 2 8 10
M  V30 10 1 8 11
M  V30 11 1 11 12
M  V30 12 1 12 13
M  V30 END BOND
M  V30 END CTAB
M  END
