# Supplementary material for: Rational Design, Synthesis, and In Vitro Activity of Heterocyclic Gamma-Butyrobetaines as Potential Carnitine Acetyltransferase Inhibitors
Source: Molecules. 2025 Feb 6;30(3):735. doi: 10.3390/molecules30030735 (PMC11820905; doi:10.3390/molecules30030735)
Supplement: Supplementary file 1 [file molecules-30-00735-s001.zip › Meldonium.mol]

Qui-GBB.mol
  ChemDraw12112411532D

  0  0  0     0  0              0 V3000
M  V30 BEGIN CTAB
M  V30 COUNTS 11 10 0 0 0
M  V30 BEGIN ATOM
M  V30 1 N -1.423981 -0.205534 0.000000 0 CHG=1
M  V30 2 N -0.711991 0.205534 0.000000 0
M  V30 3 C -0.000000 -0.205534 0.000000 0
M  V30 4 C 0.711991 0.205534 0.000000 0
M  V30 5 C 1.423981 -0.205534 0.000000 0
M  V30 6 O 2.135971 0.205534 0.000000 0 CHG=-1
M  V30 7 O 1.423981 -1.027670 0.000000 0
M  V30 8 C -1.423981 -1.027670 0.000000 0
M  V30 9 C -2.135971 -0.616602 0.000000 0
M  V30 10 C -2.135971 0.205534 0.000000 0
M  V30 11 H -0.711991 1.027670 0.000000 0
M  V30 END ATOM
M  V30 BEGIN BOND
M  V30 1 1 1 2
M  V30 2 1 2 3
M  V30 3 1 3 4
M  V30 4 1 4 5
M  V30 5 1 5 6
M  V30 6 2 5 7
M  V30 7 1 8 1
M  V30 8 1 1 9
M  V30 9 1 1 10
M  V30 10 1 2 11
M  V30 END BOND
M  V30 END CTAB
M  END
