# Supplementary material for: Rational Design, Synthesis, and In Vitro Activity of Heterocyclic Gamma-Butyrobetaines as Potential Carnitine Acetyltransferase Inhibitors
Source: Molecules. 2025 Feb 6;30(3):735. doi: 10.3390/molecules30030735 (PMC11820905; doi:10.3390/molecules30030735)
Supplement: Supplementary file 1 [file molecules-30-00735-s001.zip › Mim-ester.mol]

mim-bet.cdx
  ChemDraw12112411492D

  0  0  0     0  0              0 V3000
M  V30 BEGIN CTAB
M  V30 COUNTS 15 14 0 0 0
M  V30 BEGIN ATOM
M  V30 1 N -2.752872 0.352326 0.000000 0
M  V30 2 C -2.512079 -0.436752 0.000000 0
M  V30 3 C -1.687213 -0.451583 0.000000 0
M  V30 4 N -1.418210 0.328329 0.000000 0 CHG=1
M  V30 5 C -2.076823 0.825172 0.000000 0
M  V30 6 C -3.530076 0.620395 0.000000 0
M  V30 7 C -0.631872 0.568286 0.000000 0
M  V30 8 C -0.030894 0.007276 0.000000 0
M  V30 9 C 0.755444 0.247233 0.000000 0
M  V30 10 C 1.356422 -0.313777 0.000000 0
M  V30 11 O 2.142760 -0.073820 0.000000 0
M  V30 12 O 1.171062 -1.114745 0.000000 0
M  V30 13 C 2.743738 -0.634831 0.000000 0
M  V30 14 C 3.530076 -0.394873 0.000000 0
M  V30 15 Br 1.041589 1.114745 0.000000 0 CHG=-1
M  V30 END ATOM
M  V30 BEGIN BOND
M  V30 1 1 1 2
M  V30 2 2 2 3
M  V30 3 1 3 4
M  V30 4 2 4 5
M  V30 5 1 5 1
M  V30 6 1 1 6
M  V30 7 1 4 7
M  V30 8 1 7 8
M  V30 9 1 8 9
M  V30 10 1 9 10
M  V30 11 1 10 11
M  V30 12 2 10 12
M  V30 13 1 11 13
M  V30 14 1 13 14
M  V30 END BOND
M  V30 END CTAB
M  END
