# Supplementary material for: Rational Design, Synthesis, and In Vitro Activity of Heterocyclic Gamma-Butyrobetaines as Potential Carnitine Acetyltransferase Inhibitors
Source: Molecules. 2025 Feb 6;30(3):735. doi: 10.3390/molecules30030735 (PMC11820905; doi:10.3390/molecules30030735)
Supplement: Supplementary file 1 [file molecules-30-00735-s001.zip › Mim-GBB.mol]

Mim-GBB.cdx
  ChemDraw12102416372D

  0  0  0     0  0              0 V3000
M  V30 BEGIN CTAB
M  V30 COUNTS 12 12 0 0 0
M  V30 BEGIN ATOM
M  V30 1 N -2.064906 0.186643 0.000000 0
M  V30 2 C -1.824113 -0.602435 0.000000 0
M  V30 3 C -0.999246 -0.617266 0.000000 0
M  V30 4 N -0.730244 0.162646 0.000000 0 CHG=1
M  V30 5 C -1.388857 0.659489 0.000000 0
M  V30 6 C -2.842110 0.454712 0.000000 0
M  V30 7 C -0.015774 0.575146 0.000000 0
M  V30 8 C 0.698698 0.162646 0.000000 0
M  V30 9 C 1.413169 0.575146 0.000000 0
M  V30 10 C 2.127640 0.162646 0.000000 0
M  V30 11 O 2.842110 0.575146 0.000000 0 CHG=-1
M  V30 12 O 2.127640 -0.659489 0.000000 0
M  V30 END ATOM
M  V30 BEGIN BOND
M  V30 1 1 1 2
M  V30 2 2 2 3
M  V30 3 1 3 4
M  V30 4 2 4 5
M  V30 5 1 5 1
M  V30 6 1 1 6
M  V30 7 1 4 7
M  V30 8 1 7 8
M  V30 9 1 8 9
M  V30 10 1 9 10
M  V30 11 1 10 11
M  V30 12 2 10 12
M  V30 END BOND
M  V30 END CTAB
M  END
