# Supplementary material for: Rational Design, Synthesis, and In Vitro Activity of Heterocyclic Gamma-Butyrobetaines as Potential Carnitine Acetyltransferase Inhibitors
Source: Molecules. 2025 Feb 6;30(3):735. doi: 10.3390/molecules30030735 (PMC11820905; doi:10.3390/molecules30030735)
Supplement: Supplementary file 1 [file molecules-30-00735-s001.zip › Morph-GBB.mol]

Morph-GBB.cdx
  ChemDraw12102416382D

  0  0  0     0  0              0 V3000
M  V30 BEGIN CTAB
M  V30 COUNTS 13 13 1 0 0
M  V30 BEGIN ATOM
M  V30 1 N -0.962758 -0.007331 0.000000 0 CHG=1
M  V30 2 C -0.377001 -0.553688 0.000000 0
M  V30 3 C -0.248287 0.405169 0.000000 0
M  V30 4 C 0.466184 -0.007331 0.000000 0
M  V30 5 C 1.180655 0.405169 0.000000 0
M  V30 6 C -1.340203 0.794198 0.000000 0
M  V30 7 C -2.164449 0.829467 0.000000 0
M  V30 8 O -2.607116 0.133284 0.000000 0
M  V30 9 C -2.225538 -0.598169 0.000000 0
M  V30 10 C -1.401292 -0.633438 0.000000 0
M  V30 11 C 1.895126 -0.007331 0.000000 0
M  V30 12 O 2.607116 0.403737 0.000000 0
M  V30 13 O 1.895126 -0.829467 0.000000 0 CHG=-1
M  V30 END ATOM
M  V30 BEGIN BOND
M  V30 1 1 1 2
M  V30 2 1 1 3
M  V30 3 1 3 4
M  V30 4 1 4 5
M  V30 5 1 1 6
M  V30 6 1 6 7
M  V30 7 1 7 8
M  V30 8 1 8 9
M  V30 9 1 9 10
M  V30 10 1 10 1
M  V30 11 1 5 11
M  V30 12 2 11 12
M  V30 13 1 11 13
M  V30 END BOND
M  V30 BEGIN SGROUP
M  V30 1 SUP 1 ATOMS=(3 11 12 13) XBONDS=(1 11) LABEL=COO CSTATE=(4 11 -
M  V30 -0.714471 0.412500 0) SAP=(4 11 5 Al)
M  V30 END SGROUP
M  V30 END CTAB
M  END
