# Supplementary material for: Rational Design, Synthesis, and In Vitro Activity of Heterocyclic Gamma-Butyrobetaines as Potential Carnitine Acetyltransferase Inhibitors
Source: Molecules. 2025 Feb 6;30(3):735. doi: 10.3390/molecules30030735 (PMC11820905; doi:10.3390/molecules30030735)
Supplement: Supplementary file 1 [file molecules-30-00735-s001.zip › Pip-ester.mol]

Pip-ester.cdx
  ChemDraw12102416382D

  0  0  0     0  0              0 V3000
M  V30 BEGIN CTAB
M  V30 COUNTS 16 15 0 0 0
M  V30 BEGIN ATOM
M  V30 1 N -1.678469 -0.007331 0.000000 0 CHG=1
M  V30 2 C -1.092713 -0.553688 0.000000 0
M  V30 3 C -0.963999 0.405169 0.000000 0
M  V30 4 C -0.249527 -0.007331 0.000000 0
M  V30 5 C 0.464944 0.405169 0.000000 0
M  V30 6 C 1.179415 -0.007331 0.000000 0
M  V30 7 O 1.893885 0.405169 0.000000 0
M  V30 8 C 2.608356 -0.007331 0.000000 0
M  V30 9 O 1.179415 -0.829467 0.000000 0
M  V30 10 C 3.322828 0.405169 0.000000 0
M  V30 11 C -2.055914 0.794198 0.000000 0
M  V30 12 C -2.880161 0.829467 0.000000 0
M  V30 13 C -3.322828 0.133284 0.000000 0
M  V30 14 C -2.941249 -0.598169 0.000000 0
M  V30 15 C -2.117003 -0.633438 0.000000 0
M  V30 16 Br -0.264509 0.733256 0.000000 0 CHG=-1
M  V30 END ATOM
M  V30 BEGIN BOND
M  V30 1 1 1 2
M  V30 2 1 1 3
M  V30 3 1 3 4
M  V30 4 1 4 5
M  V30 5 1 5 6
M  V30 6 1 6 7
M  V30 7 1 7 8
M  V30 8 2 6 9
M  V30 9 1 8 10
M  V30 10 1 1 11
M  V30 11 1 11 12
M  V30 12 1 12 13
M  V30 13 1 13 14
M  V30 14 1 14 15
M  V30 15 1 15 1
M  V30 END BOND
M  V30 END CTAB
M  END
