# Supplementary material for: Rational Design, Synthesis, and In Vitro Activity of Heterocyclic Gamma-Butyrobetaines as Potential Carnitine Acetyltransferase Inhibitors
Source: Molecules. 2025 Feb 6;30(3):735. doi: 10.3390/molecules30030735 (PMC11820905; doi:10.3390/molecules30030735)
Supplement: Supplementary file 1 [file molecules-30-00735-s001.zip › Pyr-ester.mol]

Mim-ester.mol
  ChemDraw12112411502D

  0  0  0     0  0              0 V3000
M  V30 BEGIN CTAB
M  V30 COUNTS 15 14 0 0 0
M  V30 BEGIN ATOM
M  V30 1 Br 0.774734 1.114745 0.000000 0 CHG=-1
M  V30 2 N -1.685065 0.328329 0.000000 0 CHG=1
M  V30 3 C -0.898727 0.568286 0.000000 0
M  V30 4 C -0.297749 0.007276 0.000000 0
M  V30 5 C 0.488589 0.247233 0.000000 0
M  V30 6 C 1.089567 -0.313777 0.000000 0
M  V30 7 O 1.875905 -0.073820 0.000000 0
M  V30 8 O 0.904207 -1.114745 0.000000 0
M  V30 9 C 2.476883 -0.634831 0.000000 0
M  V30 10 C 3.263221 -0.394873 0.000000 0
M  V30 11 C -2.288138 0.891294 0.000000 0
M  V30 12 C -3.077215 0.650501 0.000000 0
M  V30 13 C -3.263221 -0.153256 0.000000 0
M  V30 14 C -2.660149 -0.716221 0.000000 0
M  V30 15 C -1.871072 -0.475429 0.000000 0
M  V30 END ATOM
M  V30 BEGIN BOND
M  V30 1 1 2 3
M  V30 2 1 3 4
M  V30 3 1 4 5
M  V30 4 1 5 6
M  V30 5 1 6 7
M  V30 6 2 6 8
M  V30 7 1 7 9
M  V30 8 1 9 10
M  V30 9 2 2 11
M  V30 10 1 11 12
M  V30 11 2 12 13
M  V30 12 1 13 14
M  V30 13 2 14 15
M  V30 14 1 15 2
M  V30 END BOND
M  V30 END CTAB
M  END
