# Supplementary material for: Rational Design, Synthesis, and In Vitro Activity of Heterocyclic Gamma-Butyrobetaines as Potential Carnitine Acetyltransferase Inhibitors
Source: Molecules. 2025 Feb 6;30(3):735. doi: 10.3390/molecules30030735 (PMC11820905; doi:10.3390/molecules30030735)
Supplement: Supplementary file 1 [file molecules-30-00735-s001.zip › Pyrr-ester.mol]

Pyrr-ester.cdx
  ChemDraw12102416392D

  0  0  0     0  0              0 V3000
M  V30 BEGIN CTAB
M  V30 COUNTS 15 14 0 0 0
M  V30 BEGIN ATOM
M  V30 1 N -1.852801 0.040774 0.000000 0 CHG=1
M  V30 2 C -1.267045 -0.505583 0.000000 0
M  V30 3 C -2.384019 0.671989 0.000000 0
M  V30 4 C -3.148496 0.361828 0.000000 0
M  V30 5 C -3.089751 -0.461078 0.000000 0
M  V30 6 C -2.288967 -0.659500 0.000000 0
M  V30 7 C -1.138331 0.453274 0.000000 0
M  V30 8 C -0.423859 0.040774 0.000000 0
M  V30 9 C 0.290612 0.453274 0.000000 0
M  V30 10 C 1.005083 0.040774 0.000000 0
M  V30 11 O 1.719553 0.453274 0.000000 0
M  V30 12 C 2.434024 0.040774 0.000000 0
M  V30 13 O 1.005083 -0.781362 0.000000 0
M  V30 14 C 3.148496 0.453274 0.000000 0
M  V30 15 Br -0.438841 0.781362 0.000000 0 CHG=-1
M  V30 END ATOM
M  V30 BEGIN BOND
M  V30 1 1 1 2
M  V30 2 1 1 3
M  V30 3 1 3 4
M  V30 4 1 4 5
M  V30 5 1 5 6
M  V30 6 1 6 1
M  V30 7 1 1 7
M  V30 8 1 7 8
M  V30 9 1 8 9
M  V30 10 1 9 10
M  V30 11 1 10 11
M  V30 12 1 11 12
M  V30 13 2 10 13
M  V30 14 1 12 14
M  V30 END BOND
M  V30 END CTAB
M  END
