# Supplementary material for: Rational Design, Synthesis, and In Vitro Activity of Heterocyclic Gamma-Butyrobetaines as Potential Carnitine Acetyltransferase Inhibitors
Source: Molecules. 2025 Feb 6;30(3):735. doi: 10.3390/molecules30030735 (PMC11820905; doi:10.3390/molecules30030735)
Supplement: Supplementary file 1 [file molecules-30-00735-s001.zip › Pyrr-GBB.mol]

Pyrr-GBB.cdx
  ChemDraw12102416402D

  0  0  0     0  0              0 V3000
M  V30 BEGIN CTAB
M  V30 COUNTS 12 12 1 0 0
M  V30 BEGIN ATOM
M  V30 1 N -1.137090 0.095460 0.000000 0 CHG=1
M  V30 2 C -0.551333 -0.450897 0.000000 0
M  V30 3 C -1.668308 0.726675 0.000000 0
M  V30 4 C -2.432784 0.416514 0.000000 0
M  V30 5 C -2.374040 -0.406392 0.000000 0
M  V30 6 C -1.573256 -0.604814 0.000000 0
M  V30 7 C -0.422619 0.507960 0.000000 0
M  V30 8 C 0.291852 0.095460 0.000000 0
M  V30 9 C 1.006323 0.507960 0.000000 0
M  V30 10 C 1.720794 0.095460 0.000000 0
M  V30 11 O 2.432784 0.506528 0.000000 0
M  V30 12 O 1.720794 -0.726675 0.000000 0 CHG=-1
M  V30 END ATOM
M  V30 BEGIN BOND
M  V30 1 1 1 2
M  V30 2 1 1 3
M  V30 3 1 3 4
M  V30 4 1 4 5
M  V30 5 1 5 6
M  V30 6 1 6 1
M  V30 7 1 1 7
M  V30 8 1 7 8
M  V30 9 1 8 9
M  V30 10 1 9 10
M  V30 11 2 10 11
M  V30 12 1 10 12
M  V30 END BOND
M  V30 BEGIN SGROUP
M  V30 1 SUP 1 ATOMS=(3 10 11 12) XBONDS=(1 10) LABEL=COO CSTATE=(4 10 -
M  V30 -0.714471 0.412500 0) SAP=(4 10 9 Al)
M  V30 END SGROUP
M  V30 END CTAB
M  END
