# Supplementary material for: Rational Design, Synthesis, and In Vitro Activity of Heterocyclic Gamma-Butyrobetaines as Potential Carnitine Acetyltransferase Inhibitors
Source: Molecules. 2025 Feb 6;30(3):735. doi: 10.3390/molecules30030735 (PMC11820905; doi:10.3390/molecules30030735)
Supplement: Supplementary file 1 [file molecules-30-00735-s001.zip › Qui-ester.mol]

i-qui-ester.mol
  ChemDraw12112411522D

  0  0  0     0  0              0 V3000
M  V30 BEGIN CTAB
M  V30 COUNTS 19 19 0 0 0
M  V30 BEGIN ATOM
M  V30 1 Br 0.983267 0.543108 0.000000 0 CHG=-1
M  V30 2 N -1.476533 -0.243307 0.000000 0 CHG=1
M  V30 3 C -0.690194 -0.003350 0.000000 0
M  V30 4 C -0.089216 -0.564360 0.000000 0
M  V30 5 C 0.697121 -0.324403 0.000000 0
M  V30 6 C 1.298099 -0.885413 0.000000 0
M  V30 7 O 2.084438 -0.645456 0.000000 0
M  V30 8 O 1.112740 -1.686381 0.000000 0
M  V30 9 C 2.685416 -1.206467 0.000000 0
M  V30 10 C 3.471754 -0.966510 0.000000 0
M  V30 11 C -2.079605 0.319658 0.000000 0
M  V30 12 C -2.868682 0.078865 0.000000 0
M  V30 13 C -3.054689 -0.724893 0.000000 0
M  V30 14 C -2.451616 -1.287858 0.000000 0
M  V30 15 C -1.662539 -1.047065 0.000000 0
M  V30 16 C -1.893599 1.123417 0.000000 0
M  V30 17 C -2.496670 1.686381 0.000000 0
M  V30 18 C -3.285748 1.445588 0.000000 0
M  V30 19 C -3.471754 0.641830 0.000000 0
M  V30 END ATOM
M  V30 BEGIN BOND
M  V30 1 1 2 3
M  V30 2 1 3 4
M  V30 3 1 4 5
M  V30 4 1 5 6
M  V30 5 1 6 7
M  V30 6 2 6 8
M  V30 7 1 7 9
M  V30 8 1 9 10
M  V30 9 2 2 11
M  V30 10 1 11 12
M  V30 11 2 12 13
M  V30 12 1 13 14
M  V30 13 2 14 15
M  V30 14 1 15 2
M  V30 15 1 11 16
M  V30 16 2 16 17
M  V30 17 1 17 18
M  V30 18 2 18 19
M  V30 19 1 19 12
M  V30 END BOND
M  V30 END CTAB
M  END
