# Supplementary material for: Rational Design, Synthesis, and In Vitro Activity of Heterocyclic Gamma-Butyrobetaines as Potential Carnitine Acetyltransferase Inhibitors
Source: Molecules. 2025 Feb 6;30(3):735. doi: 10.3390/molecules30030735 (PMC11820905; doi:10.3390/molecules30030735)
Supplement: Supplementary file 1 [file molecules-30-00735-s001.zip › Qui-GBB.mol]

Qui-ester.mol
  ChemDraw12112411522D

  0  0  0     0  0              0 V3000
M  V30 BEGIN CTAB
M  V30 COUNTS 16 17 0 0 0
M  V30 BEGIN ATOM
M  V30 1 N -0.782874 -0.243307 0.000000 0 CHG=1
M  V30 2 C 0.003464 -0.003350 0.000000 0
M  V30 3 C 0.604442 -0.564360 0.000000 0
M  V30 4 C 1.390779 -0.324403 0.000000 0
M  V30 5 C 1.991757 -0.885413 0.000000 0
M  V30 6 O 2.778096 -0.645456 0.000000 0 CHG=-1
M  V30 7 O 1.806398 -1.686381 0.000000 0
M  V30 8 C -1.385947 0.319658 0.000000 0
M  V30 9 C -2.175024 0.078865 0.000000 0
M  V30 10 C -2.361031 -0.724893 0.000000 0
M  V30 11 C -1.757958 -1.287858 0.000000 0
M  V30 12 C -0.968881 -1.047065 0.000000 0
M  V30 13 C -1.199940 1.123417 0.000000 0
M  V30 14 C -1.803012 1.686381 0.000000 0
M  V30 15 C -2.592090 1.445588 0.000000 0
M  V30 16 C -2.778096 0.641830 0.000000 0
M  V30 END ATOM
M  V30 BEGIN BOND
M  V30 1 1 1 2
M  V30 2 1 2 3
M  V30 3 1 3 4
M  V30 4 1 4 5
M  V30 5 1 5 6
M  V30 6 2 5 7
M  V30 7 2 1 8
M  V30 8 1 8 9
M  V30 9 2 9 10
M  V30 10 1 10 11
M  V30 11 2 11 12
M  V30 12 1 12 1
M  V30 13 1 8 13
M  V30 14 2 13 14
M  V30 15 1 14 15
M  V30 16 2 15 16
M  V30 17 1 16 9
M  V30 END BOND
M  V30 END CTAB
M  END
